# Supplementary material for: The Oncological Implication of Sentinel Lymph Node in Early Cervical Cancer: A Meta-Analysis of Oncological Outcomes and Type of Recurrences
Source: Medicina (Kaunas). 2022 Oct 27;58(11):1539. doi: 10.3390/medicina58111539 (PMC9698841; doi:10.3390/medicina58111539)
Supplement: Supplementary file 1 [file medicina-58-01539-s001.zip]

Archive with 1 entries (1 files):
- medicina-1934152-supplementary.pdf
